# Supplementary material for: Plasminogen activator activity in tears of pregnant women
Source: PLoS One. 2017 May 4;12(5):e0177003. doi: 10.1371/journal.pone.0177003 (PMC5417609; doi:10.1371/journal.pone.0177003)
Supplement: S1 Table — (XLSX) [file pone.0177003.s001.xlsx]

## Sheet: S1 Table
S1 Table. PAA in Tears of Pregnant Women: Analysis Data
Category #	Subject ID	Disposition	Weeks	Age (years)	PAA (IU/ml)
1	10005	non-pregnant	0	34	0.356472
1	10008	non-pregnant	0	22	0.167416
1	10021	non-pregnant	0	25	0.78526
1	10027	non-pregnant	0	35	0.426694
1	10041	non-pregnant	0	46	0.0895598
1	10053	non-pregnant	0	31	0.0502584
1	10074	non-pregnant	0	30	0.2603
1	10075	non-pregnant	0	26	0.658917
2	10001	pregnant	12	35	0.232727
2	10006	pregnant	10	34	0.15448
2	10015	pregnant	12	39	0.395661
2	10022	pregnant	12	40	0.254719
2	10026	pregnant	12	37	0.504132
2	10028	pregnant	9	35	0
2	10030	pregnant	12	35	0.33322
2	10033	pregnant	12	40	0.341969
2	10036	pregnant	12	31	0.130542
2	10049	pregnant	11	36	0.37295
2	10056	pregnant	12	34	0.00516233
2	10057	pregnant	12	37	0
2	10059	pregnant	12	19	0.104259
2	10065	pregnant	12	22	0.320041
2	10076	pregnant	12	42	0.199959
2	10078	pregnant	12	35	0.128397
2	10079	pregnant	12	31	0.174515
2	10082	pregnant	12	35	0.242298
2	10084	pregnant	11	32	0
3	10003	pregnant	22	33	0.275342
3	10007	pregnant	22	38	0.339731
3	10009	pregnant	21	30	0.260299
3	10010	pregnant	23	30	0
3	10012	pregnant	18	28	0
3	10013	pregnant	20	32	0.14433
3	10020	pregnant	21	39	0.590489
3	10023	pregnant	22	33	0.23862
3	10024	pregnant	21	35	0.241541
3	10029	pregnant	20	26	0.200215
3	10032	pregnant	19	36	0.698446
3	10034	pregnant	18	35	0.581375
3	10038	pregnant	18	26	0.256349
3	10039	pregnant	22	34	0.237889
3	10043	pregnant	18	32	0.130859
3	10045	pregnant	18	34	0.490699
3	10051	pregnant	19	24	0.0759369
3	10052	pregnant	23	29	0.211637
3	10055	pregnant	18	29	0.234193
3	10058	pregnant	20	39	0
3	10063	pregnant	22	37	0
3	10066	pregnant	21	37	0.187507
3	10067	pregnant	23	39	0.225392
3	10069	pregnant	18	30	0.780343
3	10071	pregnant	23	35	0
3	10073	pregnant	15	32	0.376425
3	10077	pregnant	14	39	0.301646
3	10080	pregnant	16	34	0.252487
3	10083	pregnant	22	23	0.183302
3	10089	pregnant	18	31	0.214754
4	10002	pregnant	36	38	0
4	10011	pregnant	39	22	0
4	10014	pregnant	32	35	0.0457629
4	10016	pregnant	31	36	0
4	10018	pregnant	39	42	0.450304
4	10031	pregnant	36	21	0
4	10035	pregnant	36	26	0
4	10040	pregnant	35	27	0
4	10042	pregnant	37	31	0
4	10044	pregnant	34	24	0.345474
4	10046	pregnant	28	29	0.44851
4	10047	pregnant	35	32	0
4	10050	pregnant	37	32	0.335808
4	10054	pregnant	32	30	0.2376
4	10060	pregnant	32	26	0.23855
4	10062	pregnant	26	34	0
4	10068	pregnant	25	30	0
4	10070	pregnant	38	28	0.192444
4	10072	pregnant	31	27	0.173183
4	10081	pregnant	39	29	0.292843
4	10085	pregnant	27	31	0
4	10086	pregnant	33	34	0.809233
4	10087	pregnant	29	28	0.781278
4	10091	pregnant	38	31	0.173227
5	10004	pregnant	41	24	0.243086
5	10017	pregnant	44	35	0.206307
5	10019	pregnant	40	32	0.283761
5	10025	pregnant	43	33	0.191401
5	10037	pregnant	42	31	0.251311
5	10048	pregnant	41	23	0.268557
5	10061	pregnant	40	37	0.83147
5	10064	pregnant	40	39	0.645234
5	10088	pregnant	43	37	0.229602
5	10090	pregnant	43	30	0.238451
1	20001	previous non-pregnant	0	27	0.298
1	20002	previous non-pregnant	0	29	0.407
1	20003	previous non-pregnant	0	33	0.401
1	20004	previous non-pregnant	0	23	0.45
1	20005	previous non-pregnant	0	18	0.34
1	20006	previous non-pregnant	0	32	0.188
1	20007	previous non-pregnant	0	21	0.24
1	20008	previous non-pregnant	0	44	0.254
1	20009	previous non-pregnant	0	24	0.175
1	20010	previous non-pregnant	0	17	0.3
Outlier Category #	Outlier Subject ID	Disposition	Weeks	Age (years)	PAA (IU/ml)
X0	30001	non-pregnant	0	19	1.17525
X3	30002	pregnant	20	41	1.14563
X4	30003	pregnant	34	26	0.909145
